# Supplementary material for: An Evolutionary Perspective on Hox Binding Site Preferences in Two Different Tissues
Source: J Dev Biol. 2021 Dec 13;9(4):57. doi: 10.3390/jdb9040057 (PMC8705983; doi:10.3390/jdb9040057)
Supplement: Supplementary file 1 [file jdb-09-00057-s001.zip]

Archive with 1 entries (1 files):
- jdb-1446669-supplementary.pdf
